# Supplementary material for: Development and validation of a machine learning model for predicting stroke-associated pneumonia in older patients with acute ischemic stroke
Source: Front Neurol. 2026 Jun 10;17:1801193. doi: 10.3389/fneur.2026.1801193 (PMC13290704; doi:10.3389/fneur.2026.1801193)
Supplement: Supplementary file 1 [file Data_sheet_1.csv]

Model	Slope	Slope_SE	Slope_95CI_lower	Slope_95CI_upper	Intercept	Intercept_SE	Intercept_95CI_lower	Intercept_95CI_upper	R_squared
LR	1.135	0.125	0.846	1.423	0.004	0.059	-0.131	0.139	0.911
SVM	1.033	0.173	0.633	1.433	0.067	0.078	-0.114	0.247	0.816
MLP	1.21	0.161	0.839	1.581	0.055	0.074	-0.115	0.225	0.876
LightGBM	1.238	0.146	0.903	1.574	-0.022	0.067	-0.176	0.132	0.9
XGBoost	0.903	0.14	0.58	1.226	0.161	0.065	0.01	0.311	0.838
RF	1.254	0.147	0.915	1.593	-0.096	0.085	-0.291	0.099	0.901
GBDT	1.003	0.158	0.638	1.368	0.122	0.071	-0.041	0.285	0.834
CatBoost	0.832	0.146	0.494	1.169	0.255	0.076	0.079	0.431	0.802
