# Supplementary material for: Development and validation of a machine learning model for predicting stroke-associated pneumonia in older patients with acute ischemic stroke
Source: Front Neurol. 2026 Jun 10;17:1801193. doi: 10.3389/fneur.2026.1801193 (PMC13290704; doi:10.3389/fneur.2026.1801193)
Supplement: Supplementary file 2 [file Data_sheet_2.csv]

Model	Metric	Continuous	Categorical
LR	AUC	0.799	0.800
LR	Accuracy	0.766	0.757
LR	Sensitivity	0.667	0.684
LR	Specificity	0.789	0.773
LR	F1	0.517	0.513
LR	Brier	0.180	0.179
SVM	AUC	0.801	0.796
SVM	Accuracy	0.773	0.763
SVM	Sensitivity	0.649	0.737
SVM	Specificity	0.802	0.769
SVM	F1	0.517	0.538
SVM	Brier	0.170	0.170
MLP	AUC	0.790	0.793
MLP	Accuracy	0.776	0.783
MLP	Sensitivity	0.667	0.684
MLP	Specificity	0.802	0.806
MLP	F1	0.528	0.542
MLP	Brier	0.167	0.162
LightGBM	AUC	0.776	0.755
LightGBM	Accuracy	0.806	0.789
LightGBM	Sensitivity	0.509	0.579
LightGBM	Specificity	0.874	0.838
LightGBM	F1	0.496	0.508
LightGBM	Brier	0.146	0.160
XGBoost	AUC	0.786	0.758
XGBoost	Accuracy	0.773	0.773
XGBoost	Sensitivity	0.596	0.596
XGBoost	Specificity	0.814	0.814
XGBoost	F1	0.496	0.496
XGBoost	Brier	0.152	0.163
RF	AUC	0.792	0.781
RF	Accuracy	0.783	0.786
RF	Sensitivity	0.579	0.596
RF	Specificity	0.830	0.830
RF	F1	0.500	0.511
RF	Brier	0.145	0.149
GBDT	AUC	0.786	0.760
GBDT	Accuracy	0.783	0.783
GBDT	Sensitivity	0.596	0.614
GBDT	Specificity	0.826	0.822
GBDT	F1	0.507	0.515
GBDT	Brier	0.149	0.159
CatBoost	AUC	0.797	0.759
CatBoost	Accuracy	0.809	0.793
CatBoost	Sensitivity	0.509	0.491
CatBoost	Specificity	0.879	0.862
CatBoost	F1	0.500	0.471
CatBoost	Brier	0.141	0.148
