# Supplementary material for: Development and validation of a machine learning model for predicting stroke-associated pneumonia in older patients with acute ischemic stroke
Source: Front Neurol. 2026 Jun 10;17:1801193. doi: 10.3389/fneur.2026.1801193 (PMC13290704; doi:10.3389/fneur.2026.1801193)
Supplement: Supplementary file 3 [file Data_sheet_3.csv]

Model1	Model2	AUC1	AUC2	DeLong_pvalue
LR	SVM	0.789402656	0.793451239	0.298742634
LR	MLP	0.789402656	0.781271042	0.169626543
LR	LightGBM	0.789402656	0.785389587	0.823948078
LR	XGBoost	0.789402656	0.785425101	0.816011001
LR	RF	0.789402656	0.791000781	0.927033043
LR	GBDT	0.789402656	0.78258399	0.703491265
LR	CatBoost	0.789402656	0.774397045	0.958793083
SVM	MLP	0.793451239	0.749627104	0.142940034
SVM	LightGBM	0.793451239	0.785389587	0.660770564
SVM	XGBoost	0.793451239	0.785425101	0.646596977
SVM	RF	0.793451239	0.791000781	0.890685234
SVM	GBDT	0.793451239	0.78258399	0.545432648
SVM	CatBoost	0.793451239	0.774397045	0.876737186
MLP	LightGBM	0.781271042	0.785389587	0.199651505
MLP	XGBoost	0.781271042	0.785425101	0.174649677
MLP	RF	0.781271042	0.791000781	0.18068859
MLP	GBDT	0.781271042	0.78258399	0.209605536
MLP	CatBoost	0.781271042	0.774397045	0.087608506
LightGBM	XGBoost	0.785389587	0.785425101	0.996877202
LightGBM	RF	0.785389587	0.791000781	0.55461175
LightGBM	GBDT	0.785389587	0.78258399	0.781956202
LightGBM	CatBoost	0.785389587	0.774397045	0.781031127
XGBoost	RF	0.785425101	0.791000781	0.653717192
XGBoost	GBDT	0.785425101	0.78258399	0.678554341
XGBoost	CatBoost	0.785425101	0.774397045	0.738097255
RF	GBDT	0.791000781	0.78258399	0.539166093
RF	CatBoost	0.791000781	0.774397045	0.97704654
GBDT	CatBoost	0.78258399	0.774397045	0.575464894
