# Supplementary material for: Development and validation of a machine learning model for predicting stroke-associated pneumonia in older patients with acute ischemic stroke
Source: Front Neurol. 2026 Jun 10;17:1801193. doi: 10.3389/fneur.2026.1801193 (PMC13290704; doi:10.3389/fneur.2026.1801193)
Supplement: Supplementary file 4 [file Data_sheet_4.csv]

AUC	AUC_95CI_Low	AUC_95CI_High	Brier	Brier_95CI_Low	Brier_95CI_High	Accuracy	Sensitivity	Specificity	Precision	F1	Train_Size	Test_Size
0.7893	0.7136	0.8559	0.1211	0.0955	0.1498	0.8059	0.6441	0.8449	0.5	0.563	707	304
